# Supplementary material for: Interaction between Galectin-3 and Integrins Mediates Cell-Matrix Adhesion in Endothelial Cells and Mesenchymal Stem Cells
Source: Int J Mol Sci. 2021 May 13;22(10):5144. doi: 10.3390/ijms22105144 (PMC8152275; doi:10.3390/ijms22105144)
Supplement: Supplementary file 1 [file ijms-22-05144-s001.zip]

Archive with 1 entries (1 files):
- ijms-1139774-supplementary.pdf
